# Supplementary material for: Microbiological Surveillance of Biogas Plants: Targeting Acetogenic Community
Source: Front Microbiol. 2021 Aug 16;12:700256. doi: 10.3389/fmicb.2021.700256 (PMC8415747; doi:10.3389/fmicb.2021.700256)
Supplement: Supplementary file 1 [file Table_2.XLSX]

## Sheet: Sample_metadata
Sno	Sample	Location	Substrate_name	Reactor	Sno	Sample	Location	Substrate_name	Reactor	Replication	DATE_(YYYY-MM-DD)	Duration_(days)	Time_gap(days)	Temperature_(°C)	Ammonium-N4H+	OLR_(gVS/L*day)	HRT_(Days)	Total_VFA_(g/L)	Acetate_(g/L)	Propionate_(g/L)	Biogas_(Nm3/day)	pH
1	C1-1	C1	food waste DD	C1-DD1	1	C1-1	C1	food waste DD	C1-DD1	A	43164	1	na	39	5.3	5.79	49.23	2.24	1.7	0.24	1365	8
2	C1-2	C1	food waste DD	C1-DD1	2	C1-2	C1	food waste DD	C1-DD1	A	43185	22	21	39	5.4	6.23	45.71	4.99	3.6	0.68	1365	7.9
3	C1-3	C1	food waste DD	C1-DD1	3	C1-3	C1	food waste DD	C1-DD1	A	43206	43	21	39	5.1	6.23	45.71	2.24	1.5	0.39	1365	7.9
4	C1-4	C1	food waste DD	C1-DD1	4	C1-4	C1	food waste DD	C1-DD1	A	43227	64	21	39	5.6	6.68	42.67	1.63	0.92	0.4	1365	7.9
5	C1-5	C1	food waste DD	C1-DD1	5	C1-5	C1	food waste DD	C1-DD1	A	43612	449	385	38	6.1	6.23	45.7	4.03	1.3	2.1	1365	8
6	C1-6	C1	food waste DD	C1-DD1	6	C1-6	C1	food waste DD	C1-DD1	A	43619	456	7	39	6.5	7.12	40	3.221	0.62	2.3	1485	7.9
7	C1-7	C1	food waste DD	C1-DD1	7	C1-7	C1	food waste DD	C1-DD1	A	43626	463	7	39	6.4	7.12	40	5.67	1.7	3.4	1485	8
8	C1-8	C1	food waste DD	C1-DD1	8	C1-8	C1	food waste DD	C1-DD1	A	43633	470	7	39	6.6	7.6	37.6	14.027	5.7	5.1	1485	7.8
9	C1-9	C1	food waste DD	C1-DD1	9	C1-9	C1	food waste DD	C1-DD1	B	43633	470	na	39	6.6	7.57	37.6	14.027	5.7	5.1	1485	7.8
10	C1-10	C1	food waste DD	C1-DD1	10	C1-10	C1	food waste DD	C1-DD1	A	43647	484	14	39	6.6	7.6	37.6	16.906	3.9	9	1500	7.8
11	C1-11	C1	food waste DD	C1-DD1	11	C1-11	C1	food waste DD	C1-DD1	B	43647	484	na	39	6.6	7.57	37.6	16.906	3.9	9	1500	7.8
12	C1-12	C1	food waste DD	C1-DD1	12	C1-12	C1	food waste DD	C1-DD1	A	43654	491	7	39	6.2	7.6	37.6	16.783	2.6	9.6	1500	8
13	C1-13	C1	food waste DD	C1-DD1	13	C1-13	C1	food waste DD	C1-DD1	B	43654	491	na	39	6.2	6.68	37.6	16.783	2.6	9.6	1500	8
14	C1-14	C1	food waste DD	C1-DD1	14	C1-14	C1	food waste DD	C1-DD1	A	43661	498	7	39	6	7.6	37.6	16.38	1.5	11	1500	7.7
15	C1-15	C1	food waste DD	C1-DD1	15	C1-15	C1	food waste DD	C1-DD1	B	43661	498	na	39	6	7.57	37.6	16.38	1.5	11	1500	7.7
16	C1-16	C1	food waste DD	C1-DD1	16	C1-16	C1	food waste DD	C1-DD1	A	43668	505	7	39	5.9	6.7	42.7	16.1	1.6	12	1500	7.5
17	C1-17	C1	food waste DD	C1-DD1	17	C1-17	C1	food waste DD	C1-DD1	B	43668	505	na	39	5.9	8.46	42.7	16.1	1.6	12	1500	7.5
18	C1-18	C1	food waste DD	C1-DD1	18	C1-18	C1	food waste DD	C1-DD1	A	43675	512	7	39	5.3	6.7	42.7	15.05	1.8	11	1500	7.4
19	C1-19	C1	food waste DD	C1-DD1	19	C1-19	C1	food waste DD	C1-DD1	B	43675	512	na	39	5.3	8.9	42.7	15.05	1.8	11	1500	7.4
20	C1-20	C1	food waste DD	C1-DD1	20	C1-20	C1	food waste DD	C1-DD1	A	43682	519	7	39	5.2	6.7	42.7	15.334	0.96	13	1775	7.5
21	C1-21	C1	food waste DD	C1-DD1	21	C1-21	C1	food waste DD	C1-DD1	B	43682	519	na	39	5.2	9.35	42.7	15.334	0.96	13	1775	7.5
22	C1-22	C1	food waste DD	C1-DD1	22	C1-22	C1	food waste DD	C1-DD1	A	43703	540	21	39	5	7.6	37.6	2.223	1.2	0.68	1775	7.7
23	C1-23	C1	food waste DD	C1-DD1	23	C1-23	C1	food waste DD	C1-DD1	B	43703	540	na	39	5	9.35	37.6	2.223	1.2	0.68	1775	7.7
24	C1-24	C1	food waste DD	C1-DD1	24	C1-24	C1	food waste DD	C1-DD1	A	43710	547	7	39	5.2	8.5	33.7	3.5	2.6	0.6	2050	7.9
25	C1-25	C1	food waste DD	C1-DD1	25	C1-25	C1	food waste DD	C1-DD1	B	43710	547	na	39	5.2	8.5	33.7	3.5	2.6	0.6	2050	7.9
26	C1-26	C1	food waste DD	C1-DD1	26	C1-26	C1	food waste DD	C1-DD1	A	43717	554	7	40	4.6	8.5	33.7	0.79	0.26	0.23	2050	7.7
27	C1-27	C1	food waste DD	C1-DD1	27	C1-27	C1	food waste DD	C1-DD1	A	43724	561	7	39	4.5	8.9	32	0.69	0.34	0.05	2050	7.8
28	C1-28	C1	food waste DD	C1-DD1	28	C1-28	C1	food waste DD	C1-DD1	A	43731	568	7	39	4.7	8.9	32	0.98	0.55	0.13	2050	7.8
29	C1-29	C1	food waste DD	C1-DD1	29	C1-29	C1	food waste DD	C1-DD1	A	43738	575	7	39	4.5	9.3	30.5	1.34	0.66	0.38	2050	7.7
30	C1-30	C1	food waste DD	C1-DD1	30	C1-30	C1	food waste DD	C1-DD1	A	43745	582	7	39	4.2	9.3	30.5	1.095	0.72	0.075	2235	7.7
31	C1-31	C1	food waste DD	C1-DD1	31	C1-31	C1	food waste DD	C1-DD1	A	43752	589	7	39	4.1	9.3	30.5	0.47	0.12	0.05	2235	7.7
32	C1-32	C1	food waste DD	C1-DD1	32	C1-32	C1	food waste DD	C1-DD1	A	43759	596	7	39	4.1	9.3	30.5	0.442	0.092	0.05	2235	7.7
33	C2-1	C2	food waste + sewage sludge	C2-VX1	33	C2-1	C2	food waste + sewage sludge	C2-VX1	A	42563	1	na	41	1.3	3.4	18	0.191	na	na	2126	7.9
34	C2-2	C2	food waste + sewage sludge	C2-VX1	34	C2-2	C2	food waste + sewage sludge	C2-VX1	A	42577	15	14	41	1.3	3.4	18	0.168	na	na	1214	7.8
35	C2-3	C2	food waste + sewage sludge	C2-VX1	35	C2-3	C2	food waste + sewage sludge	C2-VX1	A	42591	29	14	41	1.3	3.4	18	0.158	na	na	2007	7.5
36	C2-4	C2	food waste + sewage sludge	C2-VX1	36	C2-4	C2	food waste + sewage sludge	C2-VX1	A	42626	64	35	41	1.2	3.4	18	0	na	na	1223	7.7
37	C2-5	C2	food waste + sewage sludge	C2-VX1	37	C2-5	C2	food waste + sewage sludge	C2-VX1	A	42661	99	35	41	1.3	3.4	18	0.485	na	na	2336	7.6
38	C2-6	C2	food waste + sewage sludge	C2-VX1	38	C2-6	C2	food waste + sewage sludge	C2-VX1	A	42675	113	14	41	1.5	3.4	18	0.508	na	na	2403	7.6
39	C2-7	C2	food waste + sewage sludge	C2-VX1	39	C2-7	C2	food waste + sewage sludge	C2-VX1	A	42731	169	56	41	1.9	3.4	18	2.45	na	na	2333	7.6
40	C2-8	C2	food waste + sewage sludge	C2-VX1	40	C2-8	C2	food waste + sewage sludge	C2-VX1	A	42747	185	16	41	1.9	3.4	18	0.572	na	na	1396	7.8
41	C2-9	C2	food waste + sewage sludge	C2-VX1	41	C2-9	C2	food waste + sewage sludge	C2-VX1	A	42752	190	5	41	1.9	3.4	18	3.242	na	na	1935	7.7
42	C2-10	C2	food waste + sewage sludge	C2-VX1	42	C2-10	C2	food waste + sewage sludge	C2-VX1	B	42752	190	na	41	1.9	3.4	18	3.242	na	na	1935	7.7
43	C2-11	C2	food waste + sewage sludge	C2-VX1	43	C2-11	C2	food waste + sewage sludge	C2-VX1	C	42752	190	na	41	1.9	3.4	18	3.242	na	na	1935	7.7
44	C2-12	C2	food waste + sewage sludge	C2-VX1	44	C2-12	C2	food waste + sewage sludge	C2-VX1	A	42773	211	21	41	1.6	3.4	18	0.523	na	na	1170	7.6
45	C2-13	C2	food waste + sewage sludge	C2-VX1	45	C2-13	C2	food waste + sewage sludge	C2-VX1	B	42773	211	na	41	1.6	3.4	18	0.523	na	na	1170	7.6
46	C2-14	C2	food waste + sewage sludge	C2-VX1	46	C2-14	C2	food waste + sewage sludge	C2-VX1	C	42773	211	na	41	1.6	3.4	18	0.523	na	na	1170	7.6
47	C2-15	C2	food waste + sewage sludge	C2-VX1	47	C2-15	C2	food waste + sewage sludge	C2-VX1	A	42780	218	7	41	2	3.4	18	1.027	na	na	1368	7.6
48	C2-16	C2	food waste + sewage sludge	C2-VX1	48	C2-16	C2	food waste + sewage sludge	C2-VX1	B	42780	218	na	41	2	3.4	18	1.027	na	na	1368	7.6
49	C2-17	C2	food waste + sewage sludge	C2-VX1	49	C2-17	C2	food waste + sewage sludge	C2-VX1	C	42780	218	na	41	2	3.4	18	1.027	na	na	1368	7.6
50	C2-18	C2	food waste + sewage sludge	C2-VX1	50	C2-18	C2	food waste + sewage sludge	C2-VX1	A	42787	225	7	41	1.8	3.4	18	0.406	na	na	1517	7.6
51	C2-19	C2	food waste + sewage sludge	C2-VX1	51	C2-19	C2	food waste + sewage sludge	C2-VX1	B	42787	225	na	41	1.8	3.4	18	0.406	na	na	1517	7.6
52	C2-20	C2	food waste + sewage sludge	C2-VX1	52	C2-20	C2	food waste + sewage sludge	C2-VX1	C	42787	225	na	41	1.8	3.4	18	0.406	na	na	1517	7.6
53	C2-21	C2	food waste + sewage sludge	C2-VX1	53	C2-21	C2	food waste + sewage sludge	C2-VX1	A	42794	232	7	41	1.9	3.4	18	0.784	na	na	2075	7.7
54	C2-22	C2	food waste + sewage sludge	C2-VX1	54	C2-22	C2	food waste + sewage sludge	C2-VX1	B	42794	232	na	41	1.9	3.4	18	0.784	na	na	2075	7.7
55	C2-23	C2	food waste + sewage sludge	C2-VX1	55	C2-23	C2	food waste + sewage sludge	C2-VX1	C	42794	232	na	41	1.9	3.4	18	0.784	na	na	2075	7.7
56	C2-24	C2	food waste + sewage sludge	C2-VX1	56	C2-24	C2	food waste + sewage sludge	C2-VX1	A	42808	246	14	41	1.5	3.4	18	0.598	na	na	2102	7.7
57	C2-25	C2	food waste + sewage sludge	C2-VX1	57	C2-25	C2	food waste + sewage sludge	C2-VX1	B	42808	246	na	41	1.5	3.4	18	0.598	na	na	2102	7.7
58	C2-26	C2	food waste + sewage sludge	C2-VX1	58	C2-26	C2	food waste + sewage sludge	C2-VX1	C	42808	246	na	41	1.5	3.4	18	0.598	na	na	2102	7.7
59	C2-27	C2	food waste + sewage sludge	C2-VX1	59	C2-27	C2	food waste + sewage sludge	C2-VX1	A	42815	253	7	41	1.5	3.4	18	0.45	na	na	2156	7.7
60	C2-28	C2	food waste + sewage sludge	C2-VX1	60	C2-28	C2	food waste + sewage sludge	C2-VX1	B	42815	253	na	41	1.5	3.4	18	0.45	na	na	2156	7.7
61	C2-29	C2	food waste + sewage sludge	C2-VX1	61	C2-29	C2	food waste + sewage sludge	C2-VX1	C	42815	253	na	41	1.5	3.4	18	0.45	na	na	2156	7.7
62	C2-30	C2	food waste + sewage sludge	C2-VX1	62	C2-30	C2	food waste + sewage sludge	C2-VX1	A	42822	260	7	41	1.8	3.4	18	0.408	na	na	2211	7.7
63	C2-31	C2	food waste + sewage sludge	C2-VX1	63	C2-31	C2	food waste + sewage sludge	C2-VX1	A	42829	267	7	41	2	3.4	18	0.292	na	na	2834	7.8
64	C2-32	C2	food waste + sewage sludge	C2-VX1	64	C2-32	C2	food waste + sewage sludge	C2-VX1	A	42836	274	7	41	1.9	3.4	18	0.363	na	na	2118	7.6
65	C2-33	C2	food waste + sewage sludge	C2-VX1	65	C2-33	C2	food waste + sewage sludge	C2-VX1	A	42843	281	7	41	1.9	3.4	18	0.482	na	na	2064	7.8
66	C2-34	C2	food waste + sewage sludge	C2-VX1	66	C2-34	C2	food waste + sewage sludge	C2-VX1	A	42850	288	7	41	1.9	3.4	18	0.482	na	na	1700	7.8
67	C2-35	C2	food waste + sewage sludge	C2-VX1	67	C2-35	C2	food waste + sewage sludge	C2-VX1	A	42857	295	7	41	1.9	3.4	18	0.482	na	na	2076	7.8
68	C2-36	C2	food waste + sewage sludge	C2-VX1	68	C2-36	C2	food waste + sewage sludge	C2-VX1	A	42871	309	14	41	1.9	3.4	18	0.482	na	na	1851	7.8
69	C2-37	C2	food waste + sewage sludge	C2-VX1	69	C2-37	C2	food waste + sewage sludge	C2-VX1	A	42878	316	7	41	1.9	3.4	18	0.482	na	na	1090	7.8
70	C2-38	C2	food waste + sewage sludge	C2-VX1	70	C2-38	C2	food waste + sewage sludge	C2-VX1	A	42899	337	21	41	1.9	3.4	18	0.482	na	na	1578	7.8
71	C2-39	C2	food waste + sewage sludge	C2-VX1	71	C2-39	C2	food waste + sewage sludge	C2-VX1	A	42906	344	7	41	1.9	3.4	18	0.482	na	na	1401	7.8
72	C2-40	C2	food waste + sewage sludge	C2-VX1	72	C2-40	C2	food waste + sewage sludge	C2-VX1	B	42906	344	na	41	1.9	3.4	18	0.482	na	na	1401	7.8
73	C2-41	C2	food waste + sewage sludge	C2-VX1	73	C2-41	C2	food waste + sewage sludge	C2-VX1	C	42906	344	na	41	1.9	3.4	18	0.482	na	na	1401	7.8
74	C2-42	C2	food waste + sewage sludge	C2-VX2	74	C2-42	C2	food waste + sewage sludge	C2-VX2	A	42563	1	na	40	1.4	3.2	29	0.185	na	na	1539	7.7
75	C2-43	C2	food waste + sewage sludge	C2-VX2	75	C2-43	C2	food waste + sewage sludge	C2-VX2	A	42577	15	14	40	1.4	3.2	29	0.229	na	na	1025	7.8
76	C2-44	C2	food waste + sewage sludge	C2-VX2	76	C2-44	C2	food waste + sewage sludge	C2-VX2	A	42591	29	14	40	1.3	3.2	29	0.14	na	na	1455	7.8
77	C2-45	C2	food waste + sewage sludge	C2-VX2	77	C2-45	C2	food waste + sewage sludge	C2-VX2	A	42626	64	35	40	1.3	3.2	29	0.14	na	na	2070	7.8
78	C2-46	C2	food waste + sewage sludge	C2-VX2	78	C2-46	C2	food waste + sewage sludge	C2-VX2	A	42661	99	35	40	1.4	3.2	29	0.731	na	na	1845	7.6
79	C2-47	C2	food waste + sewage sludge	C2-VX2	79	C2-47	C2	food waste + sewage sludge	C2-VX2	A	42675	113	14	40	1.5	3.2	29	0.35	na	na	2149	7.5
80	C2-48	C2	food waste + sewage sludge	C2-VX2	80	C2-48	C2	food waste + sewage sludge	C2-VX2	A	42731	169	56	40	2	3.2	29	0.479	na	na	2365	7.6
81	C2-49	C2	food waste + sewage sludge	C2-VX2	81	C2-49	C2	food waste + sewage sludge	C2-VX2	A	42747	185	16	40	1.8	3.2	29	0.485	na	na	2186	7.7
82	C2-50	C2	food waste + sewage sludge	C2-VX2	82	C2-50	C2	food waste + sewage sludge	C2-VX2	A	42752	190	5	40	1.8	3.2	29	0.502	na	na	2347	7.6
83	C2-51	C2	food waste + sewage sludge	C2-VX2	83	C2-51	C2	food waste + sewage sludge	C2-VX2	B	42752	190	na	40	1.8	3.2	29	0.502	na	na	2347	7.6
84	C2-52	C2	food waste + sewage sludge	C2-VX2	84	C2-52	C2	food waste + sewage sludge	C2-VX2	C	42752	190	na	40	1.8	3.2	29	0.502	na	na	2347	7.6
85	C2-53	C2	food waste + sewage sludge	C2-VX2	85	C2-53	C2	food waste + sewage sludge	C2-VX2	A	42759	197	7	40	1.9	3.2	29	0.764	na	na	2787	7.5
86	C2-54	C2	food waste + sewage sludge	C2-VX2	86	C2-54	C2	food waste + sewage sludge	C2-VX2	A	42766	204	7	40	1.8	3.2	29	0.447	na	na	2662	7.6
87	C2-55	C2	food waste + sewage sludge	C2-VX2	87	C2-55	C2	food waste + sewage sludge	C2-VX2	A	42773	211	7	40	1.7	3.2	29	0.621	na	na	3094	7.5
88	C2-56	C2	food waste + sewage sludge	C2-VX2	88	C2-56	C2	food waste + sewage sludge	C2-VX2	B	42773	211	na	40	1.7	3.2	29	0.621	na	na	3094	7.5
89	C2-57	C2	food waste + sewage sludge	C2-VX2	89	C2-57	C2	food waste + sewage sludge	C2-VX2	C	42773	211	na	40	1.7	3.2	29	0.621	na	na	3094	7.5
90	C2-58	C2	food waste + sewage sludge	C2-VX2	90	C2-58	C2	food waste + sewage sludge	C2-VX2	A	42780	218	7	40	1.8	3.2	29	0.406	na	na	2405	7.6
91	C2-59	C2	food waste + sewage sludge	C2-VX2	91	C2-59	C2	food waste + sewage sludge	C2-VX2	B	42780	218	na	39	1.8	3.2	29	0.406	na	na	2405	7.6
92	C2-60	C2	food waste + sewage sludge	C2-VX2	92	C2-60	C2	food waste + sewage sludge	C2-VX2	C	42780	218	na	40	1.8	3.2	29	0.406	na	na	2405	7.6
93	C2-61	C2	food waste + sewage sludge	C2-VX2	93	C2-61	C2	food waste + sewage sludge	C2-VX2	A	42787	225	7	40	2	3.2	29	0.327	na	na	2087	7.6
94	C2-62	C2	food waste + sewage sludge	C2-VX2	94	C2-62	C2	food waste + sewage sludge	C2-VX2	B	42787	225	na	40	2	3.2	29	0.327	na	na	2087	7.6
95	C2-63	C2	food waste + sewage sludge	C2-VX2	95	C2-63	C2	food waste + sewage sludge	C2-VX2	C	42787	225	na	40	2	3.2	29	0.327	na	na	2087	7.6
96	C2-64	C2	food waste + sewage sludge	C2-VX2	96	C2-64	C2	food waste + sewage sludge	C2-VX2	A	42794	232	7	40	1.8	3.2	29	0.709	na	na	2718	7.6
97	C2-65	C2	food waste + sewage sludge	C2-VX2	97	C2-65	C2	food waste + sewage sludge	C2-VX2	B	42794	232	na	40	1.8	3.2	29	0.709	na	na	2718	7.6
98	C2-66	C2	food waste + sewage sludge	C2-VX2	98	C2-66	C2	food waste + sewage sludge	C2-VX2	C	42794	232	na	40	1.8	3.2	29	0.709	na	na	2718	7.6
99	C2-67	C2	food waste + sewage sludge	C2-VX2	99	C2-67	C2	food waste + sewage sludge	C2-VX2	A	42808	246	14	40	1.7	3.2	29	0.887	na	na	2904	7.6
100	C2-68	C2	food waste + sewage sludge	C2-VX2	100	C2-68	C2	food waste + sewage sludge	C2-VX2	B	42808	246	na	40	1.7	3.2	29	0.887	na	na	2904	7.6
101	C2-69	C2	food waste + sewage sludge	C2-VX2	101	C2-69	C2	food waste + sewage sludge	C2-VX2	C	42808	246	na	40	1.7	3.2	29	0.887	na	na	2904	7.6
102	C2-70	C2	food waste + sewage sludge	C2-VX2	102	C2-70	C2	food waste + sewage sludge	C2-VX2	A	42815	253	7	40	1.8	3.2	29	0.461	na	na	2692	7.6
103	C2-71	C2	food waste + sewage sludge	C2-VX2	103	C2-71	C2	food waste + sewage sludge	C2-VX2	B	42815	253	na	40	1.8	3.2	29	0.461	na	na	2692	7.6
104	C2-72	C2	food waste + sewage sludge	C2-VX2	104	C2-72	C2	food waste + sewage sludge	C2-VX2	C	42815	253	na	40	1.8	3.2	29	0.461	na	na	2692	7.6
105	C2-73	C2	food waste + sewage sludge	C2-VX2	105	C2-73	C2	food waste + sewage sludge	C2-VX2	A	42822	260	7	40	2.3	3.2	29	0.679	na	na	3068	7.5
106	C2-74	C2	food waste + sewage sludge	C2-VX2	106	C2-74	C2	food waste + sewage sludge	C2-VX2	A	42829	267	7	40	2	3.2	29	0.373	na	na	2454	7.6
107	C2-75	C2	food waste + sewage sludge	C2-VX2	107	C2-75	C2	food waste + sewage sludge	C2-VX2	A	42836	274	7	40	1.9	3.2	29	0.329	na	na	2789	7.6
108	C2-76	C2	food waste + sewage sludge	C2-VX2	108	C2-76	C2	food waste + sewage sludge	C2-VX2	A	42843	281	7	40	1.9	3.2	29	0.527	na	na	2753	7.7
109	C2-77	C2	food waste + sewage sludge	C2-VX2	109	C2-77	C2	food waste + sewage sludge	C2-VX2	A	42850	288	7	40	1.9	3.2	29	0.527	na	na	2698	7.7
110	C2-78	C2	food waste + sewage sludge	C2-VX2	110	C2-78	C2	food waste + sewage sludge	C2-VX2	A	42857	295	7	40	1.9	3.2	29	0.527	na	na	2587	7.7
111	C2-79	C2	food waste + sewage sludge	C2-VX2	111	C2-79	C2	food waste + sewage sludge	C2-VX2	A	42871	309	14	40	1.9	3.2	29	0.527	na	na	2612	7.7
112	C2-80	C2	food waste + sewage sludge	C2-VX2	112	C2-80	C2	food waste + sewage sludge	C2-VX2	A	42878	316	7	40	1.9	3.2	29	0.527	na	na	1505	7.7
113	C2-81	C2	food waste + sewage sludge	C2-VX2	113	C2-81	C2	food waste + sewage sludge	C2-VX2	A	42899	337	21	40	1.9	3.2	29	0.527	na	na	2256	7.7
114	C2-82	C2	food waste + sewage sludge	C2-VX2	114	C2-82	C2	food waste + sewage sludge	C2-VX2	A	42906	344	7	40	1.9	3.2	29	0.527	na	na	1776	7.7
115	C2-83	C2	food waste + sewage sludge	C2-VX2	115	C2-83	C2	food waste + sewage sludge	C2-VX2	B	42906	344	na	40	1.9	3.2	29	0.527	na	na	1776	7.7
116	C2-84	C2	food waste + sewage sludge	C2-VX2	116	C2-84	C2	food waste + sewage sludge	C2-VX2	C	42906	344	na	40	1.9	3.2	29	0.527	na	na	1776	7.7
117	C3-1	C3	Cow/pig manure, cereals, silage and fats	C3-K1	117	C3-1	C3	Cow/pig manure, cereals, silage and fats	C3-K1	A	42989	1	na	38	2.8	2.67	34.9	0.05	na	na	8333	7.9
118	C3-2	C3	Cow/pig manure, cereals, silage and fats	C3-K1	118	C3-2	C3	Cow/pig manure, cereals, silage and fats	C3-K1	A	42996	8	7	38	2.8	3.4	35.2	0.08	na	na	8822	7.9
119	C3-3	C3	Cow/pig manure, cereals, silage and fats	C3-K1	119	C3-3	C3	Cow/pig manure, cereals, silage and fats	C3-K1	A	43004	16	8	38	2.8	2.55	52.2	0.1	na	na	8073	7.9
120	C3-4	C3	Cow/pig manure, cereals, silage and fats	C3-K1	120	C3-4	C3	Cow/pig manure, cereals, silage and fats	C3-K1	A	43010	22	6	38	2.7	3.09	35.3	0.11	na	na	9163	7.9
121	C3-5	C3	Cow/pig manure, cereals, silage and fats	C3-K1	121	C3-5	C3	Cow/pig manure, cereals, silage and fats	C3-K1	A	43031	43	21	38	2.8	2.13	35.9	0.15	na	na	6594	7.7
122	C3-6	C3	Cow/pig manure, cereals, silage and fats	C3-K1	122	C3-6	C3	Cow/pig manure, cereals, silage and fats	C3-K1	A	43045	57	14	38	2.8	2.22	37.9	0.1	na	na	6589	7.7
123	C3-7	C3	Cow/pig manure, cereals, silage and fats	C3-K1	123	C3-7	C3	Cow/pig manure, cereals, silage and fats	C3-K1	A	43052	64	7	38	2.8	2.61	39.1	0.13	na	na	6239	7.7
124	C3-8	C3	Cow/pig manure, cereals, silage and fats	C3-K1	124	C3-8	C3	Cow/pig manure, cereals, silage and fats	C3-K1	A	43059	71	7	38	2.8	2.7	44	0.09	na	na	6715	7.7
125	C3-9	C3	Cow/pig manure, cereals, silage and fats	C3-K1	125	C3-9	C3	Cow/pig manure, cereals, silage and fats	C3-K1	A	43066	78	7	36	2.8	2.5	49.3	0.09	na	na	7291	7.7
126	C3-10	C3	Cow/pig manure, cereals, silage and fats	C3-K1	126	C3-10	C3	Cow/pig manure, cereals, silage and fats	C3-K1	A	43073	85	7	38	3.1	1.14	53.7	0.16	na	na	7728	7.6
127	C3-11	C3	Cow/pig manure, cereals, silage and fats	C3-K1	127	C3-11	C3	Cow/pig manure, cereals, silage and fats	C3-K1	B	43073	85	na	38	3.1	1.14	53.7	0.16	na	na	7728	7.6
128	C3-12	C3	Cow/pig manure, cereals, silage and fats	C3-K1	128	C3-12	C3	Cow/pig manure, cereals, silage and fats	C3-K1	A	43080	92	7	38	3.1	2.99	40	0.12	na	na	6312	7.6
129	C3-13	C3	Cow/pig manure, cereals, silage and fats	C3-K1	129	C3-13	C3	Cow/pig manure, cereals, silage and fats	C3-K1	B	43080	92	na	38	3.1	2.99	40	0.12	na	na	6312	7.6
130	C3-14	C3	Cow/pig manure, cereals, silage and fats	C3-K1	130	C3-14	C3	Cow/pig manure, cereals, silage and fats	C3-K1	A	43087	99	7	38	3.1	2.22	38.9	0.2	na	na	8251	7.6
131	C3-15	C3	Cow/pig manure, cereals, silage and fats	C3-K1	131	C3-15	C3	Cow/pig manure, cereals, silage and fats	C3-K1	B	43087	99	na	38	3.1	2.22	38.9	0.2	na	na	8251	7.6
132	C3-16	C3	Cow/pig manure, cereals, silage and fats	C3-K1	132	C3-16	C3	Cow/pig manure, cereals, silage and fats	C3-K1	A	43096	108	9	38	3.1	1.82	51.8	0.12	na	na	8329	7.6
133	C3-17	C3	Cow/pig manure, cereals, silage and fats	C3-K1	133	C3-17	C3	Cow/pig manure, cereals, silage and fats	C3-K1	B	43096	108	na	38	3.1	1.82	51.8	0.12	na	na	8329	7.6
134	C3-18	C3	Cow/pig manure, cereals, silage and fats	C3-K1	134	C3-18	C3	Cow/pig manure, cereals, silage and fats	C3-K1	A	43102	114	6	38	3.3	3.45	40.8	0.21	na	na	7427	7.8
135	C3-19	C3	Cow/pig manure, cereals, silage and fats	C3-K1	135	C3-19	C3	Cow/pig manure, cereals, silage and fats	C3-K1	B	43102	114	na	38	3.3	3.45	40.8	0.21	na	na	7427	7.8
136	C3-20	C3	Cow/pig manure, cereals, silage and fats	C3-K1	136	C3-20	C3	Cow/pig manure, cereals, silage and fats	C3-K1	A	43172	184	70	38	3.4	4.32	32.8	0.12	na	na	7282	7.8
137	C3-21	C3	Cow/pig manure, cereals, silage and fats	C3-K1	137	C3-21	C3	Cow/pig manure, cereals, silage and fats	C3-K1	A	43195	207	23	38	3.4	2.4	34.8	0.08	na	na	8669	7.8
138	C3-22	C3	Cow/pig manure, cereals, silage and fats	C3-K1	138	C3-22	C3	Cow/pig manure, cereals, silage and fats	C3-K1	A	43208	220	13	38	3.5	3.72	35.8	0.1	na	na	9083	7.8
139	C3-23	C3	Cow/pig manure, cereals, silage and fats	C3-K1	139	C3-23	C3	Cow/pig manure, cereals, silage and fats	C3-K1	A	43227	239	19	38	3.7	4.03	44.1	0.18	na	na	7983	7.7
140	C3-24	C3	Cow/pig manure, cereals, silage and fats	C3-K1	140	C3-24	C3	Cow/pig manure, cereals, silage and fats	C3-K1	A	43241	253	14	38	3.8	2.73	68.1	0.14	na	na	927	7.8
141	C3-25	C3	Cow/pig manure, cereals, silage and fats	C3-K1	141	C3-25	C3	Cow/pig manure, cereals, silage and fats	C3-K1	A	43262	274	21	38	4.1	4.08	36.4	0.19	na	na	9108	8
142	C3-26	C3	Cow/pig manure, cereals, silage and fats	C3-K1	142	C3-26	C3	Cow/pig manure, cereals, silage and fats	C3-K1	A	43283	295	21	38	3.9	3.75	34.5	0.12	na	na	2162	8
143	C3-27	C3	Cow/pig manure, cereals, silage and fats	C3-K1	143	C3-27	C3	Cow/pig manure, cereals, silage and fats	C3-K1	A	43318	330	35	38	4.2	3.26	34.3	0.28	na	na	7909	8
144	C3-28	C3	Cow/pig manure, cereals, silage and fats	C3-K1	144	C3-28	C3	Cow/pig manure, cereals, silage and fats	C3-K1	A	43332	344	14	38	4.2	2.87	32.2	0.12	na	na	7028	7.9
145	C3-29	C3	Cow/pig manure, cereals, silage and fats	C3-K1	145	C3-29	C3	Cow/pig manure, cereals, silage and fats	C3-K1	A	43353	365	21	38	3.7	3.1	35	0.12	na	na	7695	7.9
146	C3-30	C3	Cow/pig manure, cereals, silage and fats	C3-K1	146	C3-30	C3	Cow/pig manure, cereals, silage and fats	C3-K1	A	43374	386	21	38	3.7	2.83	57.2	0.07	na	na	7368	7.9
147	C3-31	C3	Cow/pig manure, cereals, silage and fats	C3-K1	147	C3-31	C3	Cow/pig manure, cereals, silage and fats	C3-K1	A	43395	407	21	38	3.5	2.78	62.2	0.08	na	na	7734	7.85
148	C3-32	C3	Cow/pig manure, cereals, silage and fats	C3-K1	148	C3-32	C3	Cow/pig manure, cereals, silage and fats	C3-K1	A	43416	428	21	38	3.4	2.96	40	0.07	na	na	7752	7.76
149	C3-33	C3	Cow/pig manure, cereals, silage and fats	C3-K1	149	C3-33	C3	Cow/pig manure, cereals, silage and fats	C3-K1	A	43437	449	42	38	3.8	4.83	31.1	0.11	na	na	9138	7.76
150	C3-34	C3	Cow/pig manure, cereals, silage and fats	C3-K1	150	C3-34	C3	Cow/pig manure, cereals, silage and fats	C3-K1	A	43461	473	24	38	3.8	1.8	62.9	0.03	na	na	7028	7.73
151	C3-35	C3	Cow/pig manure, cereals, silage and fats	C3-K2	151	C3-35	C3	Cow/pig manure, cereals, silage and fats	C3-K2	A	42989	1	na	38	2.6	3.11	38.2	0.04	na	na	8333	7.8
152	C3-36	C3	Cow/pig manure, cereals, silage and fats	C3-K2	152	C3-36	C3	Cow/pig manure, cereals, silage and fats	C3-K2	A	42996	8	7	38	2.6	3.43	35.1	0.04	na	na	8822	7.8
153	C3-37	C3	Cow/pig manure, cereals, silage and fats	C3-K2	153	C3-37	C3	Cow/pig manure, cereals, silage and fats	C3-K2	A	43004	16	8	38	2.6	2.6	43.4	0.04	na	na	8073	7.8
154	C3-38	C3	Cow/pig manure, cereals, silage and fats	C3-K2	154	C3-38	C3	Cow/pig manure, cereals, silage and fats	C3-K2	A	43010	22	6	38	2.7	3.04	41.2	0.04	na	na	9163	7.8
155	C3-39	C3	Cow/pig manure, cereals, silage and fats	C3-K2	155	C3-39	C3	Cow/pig manure, cereals, silage and fats	C3-K2	A	43031	43	21	38	2.7	2.15	39	0.04	na	na	6594	7.8
156	C3-40	C3	Cow/pig manure, cereals, silage and fats	C3-K2	156	C3-40	C3	Cow/pig manure, cereals, silage and fats	C3-K2	A	43045	57	14	38	2.7	2.16	39.4	0.04	na	na	6589	7.8
157	C3-41	C3	Cow/pig manure, cereals, silage and fats	C3-K2	157	C3-41	C3	Cow/pig manure, cereals, silage and fats	C3-K2	A	43052	64	7	38	2.7	2.55	48.8	0.05	na	na	6239	7.8
158	C3-42	C3	Cow/pig manure, cereals, silage and fats	C3-K2	158	C3-42	C3	Cow/pig manure, cereals, silage and fats	C3-K2	A	43059	71	7	38	2.7	2.63	41.8	0.04	na	na	6715	7.8
159	C3-43	C3	Cow/pig manure, cereals, silage and fats	C3-K2	159	C3-43	C3	Cow/pig manure, cereals, silage and fats	C3-K2	A	43066	78	7	38	2.7	2.62	42.5	0.04	na	na	7291	7.8
160	C3-44	C3	Cow/pig manure, cereals, silage and fats	C3-K2	160	C3-44	C3	Cow/pig manure, cereals, silage and fats	C3-K2	A	43073	85	7	38	2.9	1.21	54.1	0.07	na	na	7728	7.7
161	C3-45	C3	Cow/pig manure, cereals, silage and fats	C3-K2	161	C3-45	C3	Cow/pig manure, cereals, silage and fats	C3-K2	B	43073	85	na	38	2.9	1.21	54.1	0.07	na	na	7728	7.7
162	C3-46	C3	Cow/pig manure, cereals, silage and fats	C3-K2	162	C3-46	C3	Cow/pig manure, cereals, silage and fats	C3-K2	A	43080	92	7	38	2.9	2.99	39.3	0.06	na	na	6312	7.7
163	C3-47	C3	Cow/pig manure, cereals, silage and fats	C3-K2	163	C3-47	C3	Cow/pig manure, cereals, silage and fats	C3-K2	B	43080	92	na	38	2.9	2.99	39.3	0.06	na	na	6312	7.7
164	C3-48	C3	Cow/pig manure, cereals, silage and fats	C3-K2	164	C3-48	C3	Cow/pig manure, cereals, silage and fats	C3-K2	A	43087	99	7	38	2.9	2.2	41.8	0.06	na	na	8251	7.7
165	C3-49	C3	Cow/pig manure, cereals, silage and fats	C3-K2	165	C3-49	C3	Cow/pig manure, cereals, silage and fats	C3-K2	B	43087	99	na	38	2.9	2.2	41.8	0.06	na	na	8251	7.7
166	C3-50	C3	Cow/pig manure, cereals, silage and fats	C3-K2	166	C3-50	C3	Cow/pig manure, cereals, silage and fats	C3-K2	A	43096	108	9	38	2.9	1.79	48.1	0.04	na	na	8329	7.7
167	C3-51	C3	Cow/pig manure, cereals, silage and fats	C3-K2	167	C3-51	C3	Cow/pig manure, cereals, silage and fats	C3-K2	B	43096	108	na	38	2.9	1.79	48.1	0.04	na	na	8329	7.7
168	C3-52	C3	Cow/pig manure, cereals, silage and fats	C3-K2	168	C3-52	C3	Cow/pig manure, cereals, silage and fats	C3-K2	A	43102	114	6	38	3.3	3.43	40.5	0.05	na	na	7427	7.8
169	C3-53	C3	Cow/pig manure, cereals, silage and fats	C3-K2	169	C3-53	C3	Cow/pig manure, cereals, silage and fats	C3-K2	B	43102	114	na	38	3.3	3.43	40.5	0.05	na	na	7427	7.8
170	C3-54	C3	Cow/pig manure, cereals, silage and fats	C3-K2	170	C3-54	C3	Cow/pig manure, cereals, silage and fats	C3-K2	A	43172	184	70	38	3.2	4.31	32.8	0.26	na	na	7282	8
171	C3-55	C3	Cow/pig manure, cereals, silage and fats	C3-K2	171	C3-55	C3	Cow/pig manure, cereals, silage and fats	C3-K2	A	43195	207	23	38	3.4	2.22	37.9	0.07	na	na	8669	8
172	C3-56	C3	Cow/pig manure, cereals, silage and fats	C3-K2	172	C3-56	C3	Cow/pig manure, cereals, silage and fats	C3-K2	A	43208	220	13	38	3.4	3.81	35.4	0.15	na	na	9083	7.9
173	C3-57	C3	Cow/pig manure, cereals, silage and fats	C3-K2	173	C3-57	C3	Cow/pig manure, cereals, silage and fats	C3-K2	A	43227	239	19	38	3.6	4.26	43	0.12	na	na	7983	7.7
174	C3-58	C3	Cow/pig manure, cereals, silage and fats	C3-K2	174	C3-58	C3	Cow/pig manure, cereals, silage and fats	C3-K2	A	43241	253	14	38	3.8	2.84	64.7	0.14	na	na	927	7.8
175	C3-59	C3	Cow/pig manure, cereals, silage and fats	C3-K2	175	C3-59	C3	Cow/pig manure, cereals, silage and fats	C3-K2	A	43262	274	21	38	4	4.07	35.5	0.23	na	na	9108	8
176	C3-60	C3	Cow/pig manure, cereals, silage and fats	C3-K2	176	C3-60	C3	Cow/pig manure, cereals, silage and fats	C3-K2	A	43283	295	21	38	3.9	3.72	34.8	0.14	na	na	2162	7.5
177	C3-61	C3	Cow/pig manure, cereals, silage and fats	C3-K2	177	C3-61	C3	Cow/pig manure, cereals, silage and fats	C3-K2	A	43318	330	35	38	4.1	3.27	34.6	0.18	na	na	7909	7.9
178	C3-62	C3	Cow/pig manure, cereals, silage and fats	C3-K2	178	C3-62	C3	Cow/pig manure, cereals, silage and fats	C3-K2	A	43332	344	14	38	4.1	2.72	36.1	0.2	na	na	7028	7.8
179	C3-63	C3	Cow/pig manure, cereals, silage and fats	C3-K2	179	C3-63	C3	Cow/pig manure, cereals, silage and fats	C3-K2	A	43353	365	21	38	3.6	3.37	33.5	0.13	na	na	7695	7.8
180	C3-64	C3	Cow/pig manure, cereals, silage and fats	C3-K2	180	C3-64	C3	Cow/pig manure, cereals, silage and fats	C3-K2	A	43374	386	21	38	3.6	3.22	50	0.05	na	na	7368	7.8
181	C3-65	C3	Cow/pig manure, cereals, silage and fats	C3-K2	181	C3-65	C3	Cow/pig manure, cereals, silage and fats	C3-K2	A	43395	407	21	38	3.1	2.73	58.9	0.08	na	na	7734	7.79
182	C3-66	C3	Cow/pig manure, cereals, silage and fats	C3-K2	182	C3-66	C3	Cow/pig manure, cereals, silage and fats	C3-K2	A	43416	428	21	38	3.1	3.02	39	0.1	na	na	7752	7.8
183	C3-67	C3	Cow/pig manure, cereals, silage and fats	C3-K2	183	C3-67	C3	Cow/pig manure, cereals, silage and fats	C3-K2	A	43437	449	21	38	3.6	4.94	30.1	0.13	na	na	9138	7.7
184	C3-68	C3	Cow/pig manure, cereals, silage and fats	C3-K2	184	C3-68	C3	Cow/pig manure, cereals, silage and fats	C3-K2	A	43461	473	24	38	3.5	1.82	61.7	0.03	na	na	7028	7.6
185	C4-1	C4	Horse/chicken/pig manure, cereal husks	C4-VS1	185	C4-1	C4	Horse/chicken/pig manure, cereal husks	C4-VS1	A	42913	1	na	38	3.2	1.96	34.05	0.04	na	na	5351	7.8
186	C4-2	C4	Horse/chicken/pig manure, cereal husks	C4-VS1	186	C4-2	C4	Horse/chicken/pig manure, cereal husks	C4-VS1	A	42926	14	13	38	3.2	0.01	34.05	0.04	na	na	3785	7.8
187	C4-3	C4	Horse/chicken/pig manure, cereal husks	C4-VS1	187	C4-3	C4	Horse/chicken/pig manure, cereal husks	C4-VS1	A	42940	28	14	38	3.2	2.81	23.18	0.04	na	na	4443	7.9
188	C4-4	C4	Horse/chicken/pig manure, cereal husks	C4-VS1	188	C4-4	C4	Horse/chicken/pig manure, cereal husks	C4-VS1	A	42961	49	21	38	3.2	2.45	29.36	0.04	na	na	3769	7.6
189	C4-5	C4	Horse/chicken/pig manure, cereal husks	C4-VS1	189	C4-5	C4	Horse/chicken/pig manure, cereal husks	C4-VS1	A	42975	63	14	38	3.2	1.6	53.19	0.04	na	na	4600	7.6
190	C4-6	C4	Horse/chicken/pig manure, cereal husks	C4-VS1	190	C4-6	C4	Horse/chicken/pig manure, cereal husks	C4-VS1	A	42989	77	14	38	2.9	1.42	103.17	0.04	na	na	3862.1	7.6
191	C4-7	C4	Horse/chicken/pig manure, cereal husks	C4-VS1	191	C4-7	C4	Horse/chicken/pig manure, cereal husks	C4-VS1	A	43005	93	16	38	2.9	1.42	64.21	0.04	na	na	2354	7.6
192	C4-8	C4	Horse/chicken/pig manure, cereal husks	C4-VS1	192	C4-8	C4	Horse/chicken/pig manure, cereal husks	C4-VS1	A	43017	105	12	38	2.9	1.42	63.49	0.04	na	na	2164	7.6
193	C4-9	C4	Horse/chicken/pig manure, cereal husks	C4-VS1	193	C4-9	C4	Horse/chicken/pig manure, cereal husks	C4-VS1	A	43031	119	14	38	2.7	2.27	96.83	0.04	na	na	3485.7	7.6
194	C4-10	C4	Horse/chicken/pig manure, cereal husks	C4-VS1	194	C4-10	C4	Horse/chicken/pig manure, cereal husks	C4-VS1	A	43038	126	7	38	2.7	1.88	75.47	0.04	na	na	4046	7.6
195	C4-11	C4	Horse/chicken/pig manure, cereal husks	C4-VS1	195	C4-11	C4	Horse/chicken/pig manure, cereal husks	C4-VS1	A	43049	137	11	38	2.7	2.91	67.88	0.04	na	na	5039	7.6
196	C4-12	C4	Horse/chicken/pig manure, cereal husks	C4-VS1	196	C4-12	C4	Horse/chicken/pig manure, cereal husks	C4-VS1	B	43049	137	na	38	2.7	2.91	67.88	0.04	na	na	5039	7.6
197	C4-13	C4	Horse/chicken/pig manure, cereal husks	C4-VS1	197	C4-13	C4	Horse/chicken/pig manure, cereal husks	C4-VS1	A	43053	141	4	38	2.7	2.32	96.41	0.05	na	na	4902	7.6
198	C4-14	C4	Horse/chicken/pig manure, cereal husks	C4-VS1	198	C4-14	C4	Horse/chicken/pig manure, cereal husks	C4-VS1	B	43053	141	na	38	2.7	2.32	96.41	0.05	na	na	4902	7.6
199	C4-15	C4	Horse/chicken/pig manure, cereal husks	C4-VS1	199	C4-15	C4	Horse/chicken/pig manure, cereal husks	C4-VS1	A	43061	149	8	38	2.7	1.18	29.11	0.04	na	na	4890.6	7.6
200	C4-16	C4	Horse/chicken/pig manure, cereal husks	C4-VS1	200	C4-16	C4	Horse/chicken/pig manure, cereal husks	C4-VS1	B	43061	149	na	38	2.7	1.18	29.11	0.04	na	na	4890.6	7.6
201	C4-17	C4	Horse/chicken/pig manure, cereal husks	C4-VS1	201	C4-17	C4	Horse/chicken/pig manure, cereal husks	C4-VS1	A	43067	155	6	38	2.7	0.84	50.63	0.04	na	na	3582	7.6
202	C4-18	C4	Horse/chicken/pig manure, cereal husks	C4-VS1	202	C4-18	C4	Horse/chicken/pig manure, cereal husks	C4-VS1	B	43067	155	na	38	2.7	0.84	50.63	0.04	na	na	3582	7.6
203	C4-19	C4	Horse/chicken/pig manure, cereal husks	C4-VS1	203	C4-19	C4	Horse/chicken/pig manure, cereal husks	C4-VS1	A	43080	168	13	38	2.7	0.89	56	0.04	na	na	6308	7.7
204	C4-20	C4	Horse/chicken/pig manure, cereal husks	C4-VS1	204	C4-20	C4	Horse/chicken/pig manure, cereal husks	C4-VS1	B	43080	168	na	38	2.7	0.89	56	0.04	na	na	6308	7.7
205	C4-21	C4	Horse/chicken/pig manure, cereal husks	C4-VS1	205	C4-21	C4	Horse/chicken/pig manure, cereal husks	C4-VS1	A	43087	175	7	38	2.6	2.4	94.31	0.46	na	na	5838	7.7
206	C4-22	C4	Horse/chicken/pig manure, cereal husks	C4-VS1	206	C4-22	C4	Horse/chicken/pig manure, cereal husks	C4-VS1	B	43087	175	na	38	2.6	2.4	94.31	0.46	na	na	5838	7.7
207	C4-23	C4	Horse/chicken/pig manure, cereal husks	C4-VS1	207	C4-23	C4	Horse/chicken/pig manure, cereal husks	C4-VS1	A	43096	184	9	38	2.6	0.48	22.83	0.04	na	na	2950	7.7
208	C4-24	C4	Horse/chicken/pig manure, cereal husks	C4-VS1	208	C4-24	C4	Horse/chicken/pig manure, cereal husks	C4-VS1	B	43096	184	na	38	2.6	0.48	22.83	0.04	na	na	2950	7.7
209	C4-25	C4	Horse/chicken/pig manure, cereal husks	C4-VS1	209	C4-25	C4	Horse/chicken/pig manure, cereal husks	C4-VS1	A	43115	203	19	38	2.7	0.83	45.05	0.04	na	na	3559	7.7
210	C4-26	C4	Horse/chicken/pig manure, cereal husks	C4-VS1	210	C4-26	C4	Horse/chicken/pig manure, cereal husks	C4-VS1	B	43115	203	na	38	2.7	0.83	45.05	0.04	na	na	3559	7.7
211	C4-27	C4	Horse/chicken/pig manure, cereal husks	C4-VS1	211	C4-27	C4	Horse/chicken/pig manure, cereal husks	C4-VS1	A	43118	206	3	38	2.7	1.3	43.87	0.04	na	na	3550	7.7
212	C4-28	C4	Horse/chicken/pig manure, cereal husks	C4-VS1	212	C4-28	C4	Horse/chicken/pig manure, cereal husks	C4-VS1	B	43118	206	na	38	2.7	1.3	43.87	0.04	na	na	3550	7.7
213	C4-29	C4	Horse/chicken/pig manure, cereal husks	C4-VS1	213	C4-29	C4	Horse/chicken/pig manure, cereal husks	C4-VS1	A	43122	210	4	38	2.7	0.88	42.39	0.04	na	na	3590	7.7
214	C4-30	C4	Horse/chicken/pig manure, cereal husks	C4-VS1	214	C4-30	C4	Horse/chicken/pig manure, cereal husks	C4-VS1	B	43122	210	na	38	2.7	0.88	42.39	0.04	na	na	3590	7.7
215	C4-31	C4	Horse/chicken/pig manure, cereal husks	C4-VS1	215	C4-31	C4	Horse/chicken/pig manure, cereal husks	C4-VS1	A	43129	217	7	38	2.7	0.9	41.65	0.04	na	na	4717	7.7
216	C4-32	C4	Horse/chicken/pig manure, cereal husks	C4-VS1	216	C4-32	C4	Horse/chicken/pig manure, cereal husks	C4-VS1	B	43129	217	na	38	2.7	0.9	41.65	0.04	na	na	4717	7.7
217	C4-33	C4	Horse/chicken/pig manure, cereal husks	C4-VS1	217	C4-33	C4	Horse/chicken/pig manure, cereal husks	C4-VS1	A	43194	282	65	38	3	1.93	36.13	0.08	na	na	5140	7.9
218	C4-34	C4	Horse/chicken/pig manure, cereal husks	C4-VS1	218	C4-34	C4	Horse/chicken/pig manure, cereal husks	C4-VS1	A	43207	295	13	38	2.9	2.72	49.91	0.07	na	na	5726	7.7
219	C4-35	C4	Horse/chicken/pig manure, cereal husks	C4-VS1	219	C4-35	C4	Horse/chicken/pig manure, cereal husks	C4-VS1	A	43213	301	6	38	2.9	2.93	35.66	0.05	na	na	6380	7.7
220	C4-36	C4	Horse/chicken/pig manure, cereal husks	C4-VS1	220	C4-36	C4	Horse/chicken/pig manure, cereal husks	C4-VS1	A	43227	315	14	38	2.9	3.33	44.77	0.09	na	na	6482.8	7.7
221	C4-37	C4	Horse/chicken/pig manure, cereal husks	C4-VS1	221	C4-37	C4	Horse/chicken/pig manure, cereal husks	C4-VS1	A	43262	350	35	38	6.3	3.34	35.56	0.06	na	na	6244	7.7
222	C4-38	C4	Horse/chicken/pig manure, cereal husks	C4-VS1	222	C4-38	C4	Horse/chicken/pig manure, cereal husks	C4-VS1	A	43276	364	14	38	6.2	3.14	51.44	0.05	na	na	5894	7.6
223	C4-39	C4	Horse/chicken/pig manure, cereal husks	C4-VS1	223	C4-39	C4	Horse/chicken/pig manure, cereal husks	C4-VS1	A	43318	406	42	38	5.8	3.14	51.44	0.04	na	na	3130	7.8
224	C4-40	C4	Horse/chicken/pig manure, cereal husks	C4-VS1	224	C4-40	C4	Horse/chicken/pig manure, cereal husks	C4-VS1	A	43333	421	15	38	5.8	0.69	54.48	0.04	na	na	7578.6	7.8
225	C4-41	C4	Horse/chicken/pig manure, cereal husks	C4-VS1	225	C4-41	C4	Horse/chicken/pig manure, cereal husks	C4-VS1	A	43346	434	13	38	5.8	0.69	54.17	0.04	na	na	3978	7.8
226	C4-42	C4	Horse/chicken/pig manure, cereal husks	C4-VS2	226	C4-42	C4	Horse/chicken/pig manure, cereal husks	C4-VS2	A	42913	1	na	38	3.1	1.94	34.05	0.04	na	na	5351	7.6
227	C4-43	C4	Horse/chicken/pig manure, cereal husks	C4-VS2	227	C4-43	C4	Horse/chicken/pig manure, cereal husks	C4-VS2	A	42926	14	13	38	3.1	0.18	34.05	0.04	na	na	3785	7.8
228	C4-44	C4	Horse/chicken/pig manure, cereal husks	C4-VS2	228	C4-44	C4	Horse/chicken/pig manure, cereal husks	C4-VS2	A	42940	28	14	38	3.2	2.79	23.18	0.04	na	na	4443	7.8
229	C4-45	C4	Horse/chicken/pig manure, cereal husks	C4-VS2	229	C4-45	C4	Horse/chicken/pig manure, cereal husks	C4-VS2	A	42961	49	21	38	3.2	2.52	29.36	0.04	na	na	3769	7.7
230	C4-46	C4	Horse/chicken/pig manure, cereal husks	C4-VS2	230	C4-46	C4	Horse/chicken/pig manure, cereal husks	C4-VS2	A	42975	63	14	38	3.2	1.85	53.19	0.04	na	na	4600	7.7
231	C4-47	C4	Horse/chicken/pig manure, cereal husks	C4-VS2	231	C4-47	C4	Horse/chicken/pig manure, cereal husks	C4-VS2	A	42989	77	14	38	2.8	1.02	103.17	0.04	na	na	3862	7.7
232	C4-48	C4	Horse/chicken/pig manure, cereal husks	C4-VS2	232	C4-48	C4	Horse/chicken/pig manure, cereal husks	C4-VS2	A	43005	93	16	38	2.8	1.02	64.21	0.04	na	na	2354	7.7
233	C4-49	C4	Horse/chicken/pig manure, cereal husks	C4-VS2	233	C4-49	C4	Horse/chicken/pig manure, cereal husks	C4-VS2	A	43017	105	12	38	2.8	0.94	63.49	0.04	na	na	2164	7.7
234	C4-50	C4	Horse/chicken/pig manure, cereal husks	C4-VS2	234	C4-50	C4	Horse/chicken/pig manure, cereal husks	C4-VS2	A	43031	119	14	38	2.7	2.18	96.83	0.04	na	na	3486	7.6
235	C4-51	C4	Horse/chicken/pig manure, cereal husks	C4-VS2	235	C4-51	C4	Horse/chicken/pig manure, cereal husks	C4-VS2	A	43038	126	7	38	2.7	1.56	75.47	0.04	na	na	4046	7.6
236	C4-52	C4	Horse/chicken/pig manure, cereal husks	C4-VS2	236	C4-52	C4	Horse/chicken/pig manure, cereal husks	C4-VS2	A	43049	137	11	38	2.7	2.66	67.88	0.04	na	na	5039	7.6
237	C4-53	C4	Horse/chicken/pig manure, cereal husks	C4-VS2	237	C4-53	C4	Horse/chicken/pig manure, cereal husks	C4-VS2	B	43049	137	na	38	2.7	2.66	67.88	0.04	na	na	5039	7.6
238	C4-54	C4	Horse/chicken/pig manure, cereal husks	C4-VS2	238	C4-54	C4	Horse/chicken/pig manure, cereal husks	C4-VS2	A	43053	141	4	38	2.7	1.83	96.41	0.04	na	na	4902	7.6
239	C4-55	C4	Horse/chicken/pig manure, cereal husks	C4-VS2	239	C4-55	C4	Horse/chicken/pig manure, cereal husks	C4-VS2	B	43053	141	na	38	2.7	1.83	96.41	0.04	na	na	4902	7.6
240	C4-56	C4	Horse/chicken/pig manure, cereal husks	C4-VS2	240	C4-56	C4	Horse/chicken/pig manure, cereal husks	C4-VS2	A	43061	149	8	38	2.7	3.36	29.11	0.04	na	na	4891	7.6
241	C4-57	C4	Horse/chicken/pig manure, cereal husks	C4-VS2	241	C4-57	C4	Horse/chicken/pig manure, cereal husks	C4-VS2	B	43061	149	na	38	2.7	3.36	29.11	0.04	na	na	4891	7.6
242	C4-58	C4	Horse/chicken/pig manure, cereal husks	C4-VS2	242	C4-58	C4	Horse/chicken/pig manure, cereal husks	C4-VS2	A	43067	155	6	38	2.7	0.96	50.63	0.04	na	na	3582	7.6
243	C4-59	C4	Horse/chicken/pig manure, cereal husks	C4-VS2	243	C4-59	C4	Horse/chicken/pig manure, cereal husks	C4-VS2	B	43067	155	na	38	2.7	0.96	50.63	0.04	na	na	3582	7.6
244	C4-60	C4	Horse/chicken/pig manure, cereal husks	C4-VS2	244	C4-60	C4	Horse/chicken/pig manure, cereal husks	C4-VS2	A	43073	161	6	38	2.7	3.37	56	0.04	na	na	6308	7.6
245	C4-61	C4	Horse/chicken/pig manure, cereal husks	C4-VS2	245	C4-61	C4	Horse/chicken/pig manure, cereal husks	C4-VS2	B	43073	161	na	38	2.7	3.37	56	0.04	na	na	6308	7.6
246	C4-62	C4	Horse/chicken/pig manure, cereal husks	C4-VS2	246	C4-62	C4	Horse/chicken/pig manure, cereal husks	C4-VS2	A	43087	175	14	38	2.8	3.06	94.31	0.46	na	na	5838	7.6
247	C4-63	C4	Horse/chicken/pig manure, cereal husks	C4-VS2	247	C4-63	C4	Horse/chicken/pig manure, cereal husks	C4-VS2	B	43087	175	na	36	2.8	3.06	94.31	0.46	na	na	5838	7.6
248	C4-64	C4	Horse/chicken/pig manure, cereal husks	C4-VS2	248	C4-64	C4	Horse/chicken/pig manure, cereal husks	C4-VS2	A	43096	184	9	38	2.8	0.44	22.83	0.04	na	na	2950	7.6
249	C4-65	C4	Horse/chicken/pig manure, cereal husks	C4-VS2	249	C4-65	C4	Horse/chicken/pig manure, cereal husks	C4-VS2	B	43096	184	na	38	2.8	0.44	22.83	0.04	na	na	2950	7.6
250	C4-66	C4	Horse/chicken/pig manure, cereal husks	C4-VS2	250	C4-66	C4	Horse/chicken/pig manure, cereal husks	C4-VS2	A	43115	203	19	38	3.1	3.44	38.45	0.41	na	na	3559	7.6
251	C4-67	C4	Horse/chicken/pig manure, cereal husks	C4-VS2	251	C4-67	C4	Horse/chicken/pig manure, cereal husks	C4-VS2	B	43115	203	na	38	3.1	3.44	38.45	0.41	na	na	3559	7.6
252	C4-68	C4	Horse/chicken/pig manure, cereal husks	C4-VS2	252	C4-68	C4	Horse/chicken/pig manure, cereal husks	C4-VS2	A	43118	206	3	38	3.1	1.92	39.13	1.16	na	na	3550	7.6
253	C4-69	C4	Horse/chicken/pig manure, cereal husks	C4-VS2	253	C4-69	C4	Horse/chicken/pig manure, cereal husks	C4-VS2	B	43118	206	na	38	3.1	1.92	39.13	1.16	na	na	3550	7.6
254	C4-70	C4	Horse/chicken/pig manure, cereal husks	C4-VS2	254	C4-70	C4	Horse/chicken/pig manure, cereal husks	C4-VS2	A	43122	210	4	38	3.1	2.01	44.87	0.04	na	na	3590	7.6
255	C4-71	C4	Horse/chicken/pig manure, cereal husks	C4-VS2	255	C4-71	C4	Horse/chicken/pig manure, cereal husks	C4-VS2	B	43122	210	na	38	3.1	2.01	44.87	0.04	na	na	3590	7.6
256	C4-72	C4	Horse/chicken/pig manure, cereal husks	C4-VS2	256	C4-72	C4	Horse/chicken/pig manure, cereal husks	C4-VS2	A	43129	217	7	38	3.1	3.11	46.36	0.52	na	na	4717	7.6
257	C4-73	C4	Horse/chicken/pig manure, cereal husks	C4-VS2	257	C4-73	C4	Horse/chicken/pig manure, cereal husks	C4-VS2	B	43129	217	na	38	3.1	3.11	46.36	0.52	na	na	4717	7.6
258	C4-74	C4	Horse/chicken/pig manure, cereal husks	C4-VS2	258	C4-74	C4	Horse/chicken/pig manure, cereal husks	C4-VS2	A	43194	282	65	38	3.6	3.65	32.72	0.08	na	na	5140	7.8
259	C4-75	C4	Horse/chicken/pig manure, cereal husks	C4-VS2	259	C4-75	C4	Horse/chicken/pig manure, cereal husks	C4-VS2	A	43207	295	13	38	3.6	3.47	52.39	0.1	na	na	5726	7.8
260	C4-76	C4	Horse/chicken/pig manure, cereal husks	C4-VS2	260	C4-76	C4	Horse/chicken/pig manure, cereal husks	C4-VS2	A	43213	301	6	38	3.3	3.84	32.41	0.1	na	na	6380	7.8
261	C4-77	C4	Horse/chicken/pig manure, cereal husks	C4-VS2	261	C4-77	C4	Horse/chicken/pig manure, cereal husks	C4-VS2	A	43227	315	14	38	2.9	3.41	50.87	0.08	na	na	6483	7.6
262	C4-78	C4	Horse/chicken/pig manure, cereal husks	C4-VS2	262	C4-78	C4	Horse/chicken/pig manure, cereal husks	C4-VS2	A	43262	350	35	38	7.9	3.24	36.53	0.08	na	na	6244	7.7
263	C4-79	C4	Horse/chicken/pig manure, cereal husks	C4-VS2	263	C4-79	C4	Horse/chicken/pig manure, cereal husks	C4-VS2	A	43276	364	14	38	7	3.24	45.51	0.07	na	na	5894	7.7
264	C4-80	C4	Horse/chicken/pig manure, cereal husks	C4-VS2	264	C4-80	C4	Horse/chicken/pig manure, cereal husks	C4-VS2	A	43318	406	42	38	6	3.69	35.95	0.31	na	na	3130	7.6
265	C4-81	C4	Horse/chicken/pig manure, cereal husks	C4-VS2	265	C4-81	C4	Horse/chicken/pig manure, cereal husks	C4-VS2	A	43332	420	14	38	3.2	3.3	32.1	0.04	na	na	7579	7.6
266	C4-82	C4	Horse/chicken/pig manure, cereal husks	C4-VS2	266	C4-82	C4	Horse/chicken/pig manure, cereal husks	C4-VS2	A	43346	434	14	38	3.2	1.96	52.33	0.42	na	na	3978	7.6
267	C5-1	C5	Food/slaughterhouse waste	C5-A1	267	C5-1	C5	Food/slaughterhouse waste	C5-A1	A	42667	1	na	41.6203	2.5	4.46	33.29	0	na	na	10483	7.8
268	C5-2	C5	Food/slaughterhouse waste	C5-A1	268	C5-2	C5	Food/slaughterhouse waste	C5-A1	A	42674	8	7	42.0249	2.5	5.36	30.34	0	na	na	12716.5	7.8
269	C5-3	C5	Food/slaughterhouse waste	C5-A1	269	C5-3	C5	Food/slaughterhouse waste	C5-A1	A	42681	15	7	41.8277	2.5	5.05	32.51	0	na	na	12048.2	7.7
270	C5-4	C5	Food/slaughterhouse waste	C5-A1	270	C5-4	C5	Food/slaughterhouse waste	C5-A1	A	42688	22	7	41.7306	2.5	4.81	31.43	0	na	na	11980.8	7.8
271	C5-5	C5	Food/slaughterhouse waste	C5-A1	271	C5-5	C5	Food/slaughterhouse waste	C5-A1	A	42695	29	7	41.7568	2.5	3.92	31.92	0	na	na	12165.8	7.6
272	C5-6	C5	Food/slaughterhouse waste	C5-A1	272	C5-6	C5	Food/slaughterhouse waste	C5-A1	A	42702	36	7	41.7499	2.5	3.65	32.17	0	na	na	12127.1	7.8
273	C5-7	C5	Food/slaughterhouse waste	C5-A1	273	C5-7	C5	Food/slaughterhouse waste	C5-A1	A	42796	130	94	41.8277	2.3	4.86	32	0.2	na	na	13535.6	7.7
274	C5-8	C5	Food/slaughterhouse waste	C5-A1	274	C5-8	C5	Food/slaughterhouse waste	C5-A1	A	42803	137	7	41.8033	2.3	4.34	35	0.2	na	na	11987.7	7.8
275	C5-9	C5	Food/slaughterhouse waste	C5-A1	275	C5-9	C5	Food/slaughterhouse waste	C5-A1	A	42817	151	14	41.7073	2.3	3.95	33	0.2	na	na	12858.3	7.8
276	C5-10	C5	Food/slaughterhouse waste	C5-A1	276	C5-10	C5	Food/slaughterhouse waste	C5-A1	A	42824	158	7	41.7626	2.3	4.25	34	0.2	na	na	13288.5	7.8
277	C5-11	C5	Food/slaughterhouse waste	C5-A1	277	C5-11	C5	Food/slaughterhouse waste	C5-A1	A	42831	165	7	41.7402	2.5	3.58	35	0.2	na	na	12634.6	7.8
278	C5-12	C5	Food/slaughterhouse waste	C5-A1	278	C5-12	C5	Food/slaughterhouse waste	C5-A1	A	42838	172	7	41.7919	2.5	3.86	36	0.2	na	na	13947.6	7.8
279	C5-13	C5	Food/slaughterhouse waste	C5-A1	279	C5-13	C5	Food/slaughterhouse waste	C5-A1	A	42845	179	7	41.7811	2.5	3	41	0.2	na	na	11493.7	7.8
280	C5-14	C5	Food/slaughterhouse waste	C5-A1	280	C5-14	C5	Food/slaughterhouse waste	C5-A1	A	42852	186	7	41.9309	2.5	3.94	32	0.2	na	na	12511.6	7.8
281	C5-15	C5	Food/slaughterhouse waste	C5-A1	281	C5-15	C5	Food/slaughterhouse waste	C5-A1	A	42929	263	77	41.893	2.5	4.39	37	0.2	na	na	10694.7	7.9
282	C5-16	C5	Food/slaughterhouse waste	C5-A1	282	C5-16	C5	Food/slaughterhouse waste	C5-A1	A	42936	270	7	41.8716	2.5	2.35	40	0.2	na	na	10876.8	7.8
283	C5-17	C5	Food/slaughterhouse waste	C5-A1	283	C5-17	C5	Food/slaughterhouse waste	C5-A1	A	42943	277	7	41.9453	2.5	3.53	47	0.2	na	na	9108.74	7.9
284	C5-18	C5	Food/slaughterhouse waste	C5-A1	284	C5-18	C5	Food/slaughterhouse waste	C5-A1	A	42950	284	7	41.691	3.2	3.02	49	0.2	na	na	9443.98	7.9
285	C5-19	C5	Food/slaughterhouse waste	C5-A1	285	C5-19	C5	Food/slaughterhouse waste	C5-A1	A	42956	290	6	41.8983	3.2	3.51	47	0.2	na	na	8321.96	7.9
286	C5-20	C5	Food/slaughterhouse waste	C5-A1	286	C5-20	C5	Food/slaughterhouse waste	C5-A1	A	42964	298	8	41.7262	3.2	4.14	41	0.2	na	na	11028.9	7.8
287	C5-21	C5	Food/slaughterhouse waste	C5-A1	287	C5-21	C5	Food/slaughterhouse waste	C5-A1	A	42971	305	7	41.7068	3.2	1.81	37	0.2	na	na	12050.5	8.2
288	C5-22	C5	Food/slaughterhouse waste	C5-A1	288	C5-22	C5	Food/slaughterhouse waste	C5-A1	A	42978	312	7	41.7132	3.2	0.29	35	0.2	na	na	12560.1	7.8
289	C5-23	C5	Food/slaughterhouse waste	C5-A1	289	C5-23	C5	Food/slaughterhouse waste	C5-A1	A	43041	375	63	41.8789	3.2	4	41	0.2	na	na	14550.7	7.8
290	C5-24	C5	Food/slaughterhouse waste	C5-A1	290	C5-24	C5	Food/slaughterhouse waste	C5-A1	A	43048	382	7	41.712	3.2	4	38	0.2	na	na	14719.7	8.1
291	C5-25	C5	Food/slaughterhouse waste	C5-A1	291	C5-25	C5	Food/slaughterhouse waste	C5-A1	A	43054	388	6	41.7522	3.2	4	39	0.2	na	na	14402.3	7.9
292	C5-26	C5	Food/slaughterhouse waste	C5-A1	292	C5-26	C5	Food/slaughterhouse waste	C5-A1	A	43062	396	8	41.7074	3.2	4	33	0.2	na	na	13333.7	7.6
293	C5-27	C5	Food/slaughterhouse waste	C5-A1	293	C5-27	C5	Food/slaughterhouse waste	C5-A1	A	43069	403	7	41.786	3.2	4	33	0.2	na	na	14695.5	7.8
294	C5-28	C5	Food/slaughterhouse waste	C5-A1	294	C5-28	C5	Food/slaughterhouse waste	C5-A1	A	43083	417	14	41.78	3.2	4	33	0.2	na	na	14570.7	8
295	C5-29	C5	Food/slaughterhouse waste	C5-A1	295	C5-29	C5	Food/slaughterhouse waste	C5-A1	A	43090	424	7	42.5727	3.2	4	41	0.2	na	na	11814.8	7.8
296	C5-30	C5	Food/slaughterhouse waste	C5-A1	296	C5-30	C5	Food/slaughterhouse waste	C5-A1	A	43096	430	6	42.4875	3.2	4	42	0.2	na	na	10002.3	7.7
297	C5-31	C5	Food/slaughterhouse waste	C5-A3	297	C5-31	C5	Food/slaughterhouse waste	C5-A3	A	42667	1	na	38.3502	2.3	6.66	27.09	0	na	na	12715.9	7.7
298	C5-32	C5	Food/slaughterhouse waste	C5-A3	298	C5-32	C5	Food/slaughterhouse waste	C5-A3	A	42674	8	7	38.7178	2.3	5.26	30.05	0	na	na	11885.4	7.7
299	C5-33	C5	Food/slaughterhouse waste	C5-A3	299	C5-33	C5	Food/slaughterhouse waste	C5-A3	A	42681	15	7	38.3064	2.3	5.24	32.2	0	na	na	11525.6	7.8
300	C5-34	C5	Food/slaughterhouse waste	C5-A3	300	C5-34	C5	Food/slaughterhouse waste	C5-A3	A	42688	22	7	38.268	2.3	4.86	32.13	0	na	na	11311.5	7.5
301	C5-35	C5	Food/slaughterhouse waste	C5-A3	301	C5-35	C5	Food/slaughterhouse waste	C5-A3	A	42695	29	7	38.527	2.3	3.47	31.55	0	na	na	9980.27	7.5
302	C5-36	C5	Food/slaughterhouse waste	C5-A3	302	C5-36	C5	Food/slaughterhouse waste	C5-A3	A	42702	36	7	38.201	2.3	3.25	31.52	0	na	na	10830.7	7.7
303	C5-37	C5	Food/slaughterhouse waste	C5-A3	303	C5-37	C5	Food/slaughterhouse waste	C5-A3	A	42796	130	94	40.5417	2.7	4.75	32	0.2	na	na	12862.3	7.8
304	C5-38	C5	Food/slaughterhouse waste	C5-A3	304	C5-38	C5	Food/slaughterhouse waste	C5-A3	A	42803	137	7	40.2388	2.7	4.23	36	0.2	na	na	11814.6	7.8
305	C5-39	C5	Food/slaughterhouse waste	C5-A3	305	C5-39	C5	Food/slaughterhouse waste	C5-A3	A	42817	151	14	40.4578	2.7	3.85	35	0.2	na	na	12577.9	8
306	C5-40	C5	Food/slaughterhouse waste	C5-A3	306	C5-40	C5	Food/slaughterhouse waste	C5-A3	A	42824	158	7	40.7211	2.7	4.01	35	0.2	na	na	13179.4	7.9
307	C5-41	C5	Food/slaughterhouse waste	C5-A3	307	C5-41	C5	Food/slaughterhouse waste	C5-A3	A	42831	165	7	40.6115	2.9	3.51	36	0.2	na	na	12095.1	7.8
308	C5-42	C5	Food/slaughterhouse waste	C5-A3	308	C5-42	C5	Food/slaughterhouse waste	C5-A3	A	42838	172	7	40.5023	2.9	3.72	37	0.2	na	na	13243.8	8
309	C5-43	C5	Food/slaughterhouse waste	C5-A3	309	C5-43	C5	Food/slaughterhouse waste	C5-A3	A	42845	179	7	39.968	2.9	2.92	42	0.2	na	na	11636.4	7.9
310	C5-44	C5	Food/slaughterhouse waste	C5-A3	310	C5-44	C5	Food/slaughterhouse waste	C5-A3	A	42852	186	7	39.7078	2.9	3.84	33	0.2	na	na	12199.7	7.8
311	C5-45	C5	Food/slaughterhouse waste	C5-A3	311	C5-45	C5	Food/slaughterhouse waste	C5-A3	A	42929	263	77	31.7121	2.9	4.42	37	0.2	na	na	5785.41	7.8
312	C5-46	C5	Food/slaughterhouse waste	C5-A3	312	C5-46	C5	Food/slaughterhouse waste	C5-A3	A	42936	270	7	39.9626	2.9	2.48	39	0.2	na	na	10581.7	7.8
313	C5-47	C5	Food/slaughterhouse waste	C5-A3	313	C5-47	C5	Food/slaughterhouse waste	C5-A3	A	42943	277	7	39.9121	2.9	3.62	45	0.2	na	na	9499.3	7.8
314	C5-48	C5	Food/slaughterhouse waste	C5-A3	314	C5-48	C5	Food/slaughterhouse waste	C5-A3	A	42950	284	7	39.6602	3.4	3.15	50	0.2	na	na	9452.04	8
315	C5-49	C5	Food/slaughterhouse waste	C5-A3	315	C5-49	C5	Food/slaughterhouse waste	C5-A3	A	42956	290	6	39.6416	3.4	3.69	45	0.2	na	na	8841.32	7.8
316	C5-50	C5	Food/slaughterhouse waste	C5-A3	316	C5-50	C5	Food/slaughterhouse waste	C5-A3	A	42964	298	8	39.5712	3.4	4.31	40	0.2	na	na	11198.9	7.8
317	C5-51	C5	Food/slaughterhouse waste	C5-A3	317	C5-51	C5	Food/slaughterhouse waste	C5-A3	A	42971	305	7	39.6388	3.4	1.82	36	0.2	na	na	12092.8	8.1
318	C5-52	C5	Food/slaughterhouse waste	C5-A3	318	C5-52	C5	Food/slaughterhouse waste	C5-A3	A	43041	375	70	40.1522	3.4	4	44	0.2	na	na	13468.1	7.9
319	C5-53	C5	Food/slaughterhouse waste	C5-A3	319	C5-53	C5	Food/slaughterhouse waste	C5-A3	A	43048	382	7	40.0726	3.4	4	40	0.2	na	na	13663.9	8.1
320	C5-54	C5	Food/slaughterhouse waste	C5-A3	320	C5-54	C5	Food/slaughterhouse waste	C5-A3	A	43054	388	6	39.7062	3.4	4	40	0.2	na	na	13213.8	8.1
321	C5-55	C5	Food/slaughterhouse waste	C5-A3	321	C5-55	C5	Food/slaughterhouse waste	C5-A3	A	43062	396	8	39.7976	3.4	4	32	0.2	na	na	13354.9	7.8
322	C5-56	C5	Food/slaughterhouse waste	C5-A3	322	C5-56	C5	Food/slaughterhouse waste	C5-A3	A	43069	403	7	40.1254	3.4	4	36	0.2	na	na	13908.6	7.8
323	C5-57	C5	Food/slaughterhouse waste	C5-A3	323	C5-57	C5	Food/slaughterhouse waste	C5-A3	A	43083	417	14	41.0032	3.4	4	32	0.2	na	na	14298.1	8
324	C5-58	C5	Food/slaughterhouse waste	C5-A3	324	C5-58	C5	Food/slaughterhouse waste	C5-A3	A	43090	424	7	41.6702	3.4	4	43	0.2	na	na	11379.9	7.8
325	C5-59	C5	Food/slaughterhouse waste	C5-A3	325	C5-59	C5	Food/slaughterhouse waste	C5-A3	A	43096	430	6	41.292	3.4	4	44	0.2	na	na	9789.06	7.9
326	C6-1	C6	Stillage, grass silage, plant residues	C6-O1	326	C6-1	C6	Stillage, grass silage, plant residues	C6-O1	A	43374	1	na	40.1	3.2	4.17	72	0.04	na	na	11734	7.8
327	C6-2	C6	Stillage, grass silage, plant residues	C6-O1	327	C6-2	C6	Stillage, grass silage, plant residues	C6-O1	A	43382	9	8	40.4	3.2	3.69	68	0.04	na	na	9939	7.8
328	C6-3	C6	Stillage, grass silage, plant residues	C6-O1	328	C6-3	C6	Stillage, grass silage, plant residues	C6-O1	A	43397	24	15	40.1	3.2	5.67	73	0.05	na	na	10188	7.92
329	C6-4	C6	Stillage, grass silage, plant residues	C6-O1	329	C6-4	C6	Stillage, grass silage, plant residues	C6-O1	A	43404	31	7	38.5	3.2	7.2	59	0.04	na	na	10626	7.92
330	C6-5	C6	Stillage, grass silage, plant residues	C6-O1	330	C6-5	C6	Stillage, grass silage, plant residues	C6-O1	A	43411	38	7	39.3	3.2	6.44	59	0.04	na	na	10766	7.92
331	C6-6	C6	Stillage, grass silage, plant residues	C6-O1	331	C6-6	C6	Stillage, grass silage, plant residues	C6-O1	A	43419	46	8	39.3	3.3	6.69	45	0.04	na	na	10157	7.56
332	C6-7	C6	Stillage, grass silage, plant residues	C6-O1	332	C6-7	C6	Stillage, grass silage, plant residues	C6-O1	B	43419	46	na	39.3	3.3	6.69	45	0.04	na	na	10157	7.56
333	C6-8	C6	Stillage, grass silage, plant residues	C6-O1	333	C6-8	C6	Stillage, grass silage, plant residues	C6-O1	A	43425	52	6	39.6	3.4	6.13	76	0.06	na	na	10245	7.56
334	C6-9	C6	Stillage, grass silage, plant residues	C6-O1	334	C6-9	C6	Stillage, grass silage, plant residues	C6-O1	B	43425	52	na	39.6	3.4	6.13	76	0.06	na	na	10245	7.56
335	C6-10	C6	Stillage, grass silage, plant residues	C6-O1	335	C6-10	C6	Stillage, grass silage, plant residues	C6-O1	A	43430	57	5	39.1	3.5	6.08	61	0.17	na	na	9001	7.39
336	C6-11	C6	Stillage, grass silage, plant residues	C6-O1	336	C6-11	C6	Stillage, grass silage, plant residues	C6-O1	B	43430	57	na	39.1	3.5	6.08	61	0.17	na	na	9001	7.39
337	C6-12	C6	Stillage, grass silage, plant residues	C6-O1	337	C6-12	C6	Stillage, grass silage, plant residues	C6-O1	A	43437	64	7	38.4	3.5	5.39	78	0.09	na	na	7713	7.39
338	C6-13	C6	Stillage, grass silage, plant residues	C6-O1	338	C6-13	C6	Stillage, grass silage, plant residues	C6-O1	B	43437	64	na	38.4	3.5	5.39	78	0.09	na	na	7713	7.39
339	C6-14	C6	Stillage, grass silage, plant residues	C6-O1	339	C6-14	C6	Stillage, grass silage, plant residues	C6-O1	A	43446	73	9	38.1	3.4	6.3	70	0.08	na	na	9556	7.74
340	C6-15	C6	Stillage, grass silage, plant residues	C6-O1	340	C6-15	C6	Stillage, grass silage, plant residues	C6-O1	B	43446	73	na	38.1	3.4	6.3	70	0.08	na	na	9556	7.74
341	C6-16	C6	Stillage, grass silage, plant residues	C6-O1	341	C6-16	C6	Stillage, grass silage, plant residues	C6-O1	A	43451	78	5	38.7	3.4	5.5	72	1.03	na	na	8955	7.74
342	C6-17	C6	Stillage, grass silage, plant residues	C6-O1	342	C6-17	C6	Stillage, grass silage, plant residues	C6-O1	B	43451	78	na	38.7	3.4	5.5	72	1.03	na	na	8955	7.74
343	C6-18	C6	Stillage, grass silage, plant residues	C6-O1	343	C6-18	C6	Stillage, grass silage, plant residues	C6-O1	A	43461	88	10	38	3.4	3.84	87	2.4	na	na	10314	7.74
344	C6-19	C6	Stillage, grass silage, plant residues	C6-O1	344	C6-19	C6	Stillage, grass silage, plant residues	C6-O1	B	43461	88	na	38	3.4	3.84	87	2.4	na	na	10314	7.74
345	C6-20	C6	Stillage, grass silage, plant residues	C6-O1	345	C6-20	C6	Stillage, grass silage, plant residues	C6-O1	A	43469	96	8	37.7	3.4	3.57	105.8	0.22	na	na	11490	7.74
346	C6-21	C6	Stillage, grass silage, plant residues	C6-O1	346	C6-21	C6	Stillage, grass silage, plant residues	C6-O1	B	43469	96	na	37.7	3.4	3.57	105.8	0.22	na	na	11490	7.74
347	C6-22	C6	Stillage, grass silage, plant residues	C6-O1	347	C6-22	C6	Stillage, grass silage, plant residues	C6-O1	A	43472	99	3	37.9	3.5	4.17	98.02	0.08	na	na	10521	7.74
348	C6-23	C6	Stillage, grass silage, plant residues	C6-O1	348	C6-23	C6	Stillage, grass silage, plant residues	C6-O1	B	43472	99	na	37.9	3.5	4.17	98.02	0.08	na	na	10521	7.74
349	C6-24	C6	Stillage, grass silage, plant residues	C6-O1	349	C6-24	C6	Stillage, grass silage, plant residues	C6-O1	A	43479	106	7	37.9	3.5	4.67	80.37	0.09	na	na	8877	7.48
350	C6-25	C6	Stillage, grass silage, plant residues	C6-O1	350	C6-25	C6	Stillage, grass silage, plant residues	C6-O1	B	43479	106	na	37.9	3.5	4.67	80.37	0.09	na	na	8877	7.48
351	C6-26	C6	Stillage, grass silage, plant residues	C6-O1	351	C6-26	C6	Stillage, grass silage, plant residues	C6-O1	A	43486	113	7	37.5	3.5	4.34	76.83	0.04	na	na	10101	7.48
352	C6-27	C6	Stillage, grass silage, plant residues	C6-O1	352	C6-27	C6	Stillage, grass silage, plant residues	C6-O1	B	43486	113	na	37.5	3.5	4.34	76.83	0.04	na	na	10101	7.48
353	C6-28	C6	Stillage, grass silage, plant residues	C6-O1	353	C6-28	C6	Stillage, grass silage, plant residues	C6-O1	A	43501	128	15	38	3.4	4.65	86.13	0.04	na	na	11590	7.48
354	C6-29	C6	Stillage, grass silage, plant residues	C6-O1	354	C6-29	C6	Stillage, grass silage, plant residues	C6-O1	A	43514	141	13	37.5	3.4	3.72	88.44	0.1	na	na	12750	7.37
355	C6-30	C6	Stillage, grass silage, plant residues	C6-O1	355	C6-30	C6	Stillage, grass silage, plant residues	C6-O1	A	43516	143	2	36.9	3.4	4.58	76.07	0.1	na	na	11723	7.37
356	C6-31	C6	Stillage, grass silage, plant residues	C6-O1	356	C6-31	C6	Stillage, grass silage, plant residues	C6-O1	A	43521	148	5	37.1	3.4	4.64	78.94	0.04	na	na	12061	7.37
357	C6-32	C6	Stillage, grass silage, plant residues	C6-O1	357	C6-32	C6	Stillage, grass silage, plant residues	C6-O1	A	43529	156	8	38.1	3.1	4.79	63.78	0.07	na	na	11728	7.37
358	C6-33	C6	Stillage, grass silage, plant residues	C6-O1	358	C6-33	C6	Stillage, grass silage, plant residues	C6-O1	A	43536	163	7	36.8	3.1	5.52	65.83	0.07	na	na	12321	7.37
359	C6-34	C6	Stillage, grass silage, plant residues	C6-O1	359	C6-34	C6	Stillage, grass silage, plant residues	C6-O1	A	43543	170	7	36.6	2.9	4.82	74.04	0.1	na	na	10575	7.37
360	C6-35	C6	Stillage, grass silage, plant residues	C6-O1	360	C6-35	C6	Stillage, grass silage, plant residues	C6-O1	A	43551	178	8	36.7	2.9	5.32	59.97	0	na	na	10579	7.37
361	C6-36	C6	Stillage, grass silage, plant residues	C6-O2	361	C6-36	C6	Stillage, grass silage, plant residues	C6-O2	A	43374	1	na	39.9	3.5	4.2	71	0.04	na	na	11734	7.8
362	C6-37	C6	Stillage, grass silage, plant residues	C6-O2	362	C6-37	C6	Stillage, grass silage, plant residues	C6-O2	A	43382	9	8	41.2	3.5	3.7	68	0.04	na	na	9939	7.8
363	C6-38	C6	Stillage, grass silage, plant residues	C6-O2	363	C6-38	C6	Stillage, grass silage, plant residues	C6-O2	A	43397	24	15	40.3	3.5	5.5	74	0.04	na	na	10188	7.81
364	C6-39	C6	Stillage, grass silage, plant residues	C6-O2	364	C6-39	C6	Stillage, grass silage, plant residues	C6-O2	A	43404	31	7	38.8	3.5	7.7	63	0.04	na	na	10626	7.81
365	C6-40	C6	Stillage, grass silage, plant residues	C6-O2	365	C6-40	C6	Stillage, grass silage, plant residues	C6-O2	A	43411	38	7	39.5	3.5	5.8	60	0.05	na	na	10766	7.81
366	C6-41	C6	Stillage, grass silage, plant residues	C6-O2	366	C6-41	C6	Stillage, grass silage, plant residues	C6-O2	A	43419	46	8	39.6	3.3	6.5	63	0.04	na	na	10157	7.54
367	C6-42	C6	Stillage, grass silage, plant residues	C6-O2	367	C6-42	C6	Stillage, grass silage, plant residues	C6-O2	B	43419	46	na	39.6	3.3	6.5	63	0.04	na	na	10157	7.54
368	C6-43	C6	Stillage, grass silage, plant residues	C6-O2	368	C6-43	C6	Stillage, grass silage, plant residues	C6-O2	A	43425	52	6	40	3.6	5.7	94	0.07	na	na	10245	7.54
369	C6-44	C6	Stillage, grass silage, plant residues	C6-O2	369	C6-44	C6	Stillage, grass silage, plant residues	C6-O2	B	43425	52	na	40	3.6	5.7	94	0.07	na	na	10245	7.54
370	C6-45	C6	Stillage, grass silage, plant residues	C6-O2	370	C6-45	C6	Stillage, grass silage, plant residues	C6-O2	A	43430	57	5	39.6	3.6	6	64	0.08	na	na	9001	7.53
371	C6-46	C6	Stillage, grass silage, plant residues	C6-O2	371	C6-46	C6	Stillage, grass silage, plant residues	C6-O2	B	43430	57	na	39.6	3.6	6	64	0.08	na	na	9001	7.53
372	C6-47	C6	Stillage, grass silage, plant residues	C6-O2	372	C6-47	C6	Stillage, grass silage, plant residues	C6-O2	A	43437	64	7	38.9	3.6	5.4	89	0.09	na	na	7713	7.53
373	C6-48	C6	Stillage, grass silage, plant residues	C6-O2	373	C6-48	C6	Stillage, grass silage, plant residues	C6-O2	B	43437	64	na	38.9	3.6	5.4	89	0.09	na	na	7713	7.53
374	C6-49	C6	Stillage, grass silage, plant residues	C6-O2	374	C6-49	C6	Stillage, grass silage, plant residues	C6-O2	A	43446	73	9	39.1	3.6	7.3	46	0.75	na	na	9556	7.39
375	C6-50	C6	Stillage, grass silage, plant residues	C6-O2	375	C6-50	C6	Stillage, grass silage, plant residues	C6-O2	B	43446	73	na	39.1	3.6	7.3	46	0.75	na	na	9556	7.39
376	C6-51	C6	Stillage, grass silage, plant residues	C6-O2	376	C6-51	C6	Stillage, grass silage, plant residues	C6-O2	A	43451	78	5	39.8	3.6	4.9	84	3.27	na	na	8955	7.39
377	C6-52	C6	Stillage, grass silage, plant residues	C6-O2	377	C6-52	C6	Stillage, grass silage, plant residues	C6-O2	B	43451	78	na	39.8	3.6	4.9	84	3.27	na	na	8955	7.39
378	C6-53	C6	Stillage, grass silage, plant residues	C6-O2	378	C6-53	C6	Stillage, grass silage, plant residues	C6-O2	A	43461	88	10	38.5	3.6	3.4	111	0.1	na	na	10314	7.39
379	C6-54	C6	Stillage, grass silage, plant residues	C6-O2	379	C6-54	C6	Stillage, grass silage, plant residues	C6-O2	B	43461	88	na	38.5	3.6	3.4	111	0.1	na	na	10314	7.39
380	C6-55	C6	Stillage, grass silage, plant residues	C6-O2	380	C6-55	C6	Stillage, grass silage, plant residues	C6-O2	A	43479	106	7	38	3.7	4.8	81.94	0.11	na	na	8877	7.47
381	C6-56	C6	Stillage, grass silage, plant residues	C6-O2	381	C6-56	C6	Stillage, grass silage, plant residues	C6-O2	B	43479	106	na	38	3.7	4.8	81.94	0.11	na	na	8877	7.47
382	C6-57	C6	Stillage, grass silage, plant residues	C6-O2	382	C6-57	C6	Stillage, grass silage, plant residues	C6-O2	A	43486	113	7	37.7	3.4	4.3	81.14	0.05	na	na	10101	7.47
383	C6-58	C6	Stillage, grass silage, plant residues	C6-O2	383	C6-58	C6	Stillage, grass silage, plant residues	C6-O2	B	43486	113	na	37.7	3.4	4.3	81.14	0.05	na	na	10101	7.47
384	C6-59	C6	Stillage, grass silage, plant residues	C6-O2	384	C6-59	C6	Stillage, grass silage, plant residues	C6-O2	A	43501	128	15	38	3.5	5	86.59	0.06	na	na	11590	7.47
385	C6-60	C6	Stillage, grass silage, plant residues	C6-O2	385	C6-60	C6	Stillage, grass silage, plant residues	C6-O2	A	43514	141	13	37.2	3.4	4	89.02	0.04	na	na	12750	7.52
386	C6-61	C6	Stillage, grass silage, plant residues	C6-O2	386	C6-61	C6	Stillage, grass silage, plant residues	C6-O2	A	43516	143	2	37.5	3.4	4.7	73.74	0.04	na	na	11723	7.52
387	C6-62	C6	Stillage, grass silage, plant residues	C6-O2	387	C6-62	C6	Stillage, grass silage, plant residues	C6-O2	A	43521	148	5	37.5	3.4	4.5	81.34	0.04	na	na	12061	7.52
388	C6-63	C6	Stillage, grass silage, plant residues	C6-O2	388	C6-63	C6	Stillage, grass silage, plant residues	C6-O2	A	43529	156	8	38.9	3.2	5.5	63.46	0.04	na	na	11728	7.52
389	C6-64	C6	Stillage, grass silage, plant residues	C6-O2	389	C6-64	C6	Stillage, grass silage, plant residues	C6-O2	A	43536	163	7	37.4	3.2	5.9	65.94	0.04	na	na	12321	7.52
390	C6-65	C6	Stillage, grass silage, plant residues	C6-O2	390	C6-65	C6	Stillage, grass silage, plant residues	C6-O2	A	43543	170	7	37.2	3.1	5.3	74.5	0.07	na	na	10575	7.52
391	C6-66	C6	Stillage, grass silage, plant residues	C6-O2	391	C6-66	C6	Stillage, grass silage, plant residues	C6-O2	A	43551	178	8	37	3.1	5.7	59.97	0	na	na	10579	7.52
